# Supplementary material for: Shallow-water mussels (Mytilus galloprovincialis) adapt to deep-sea environment through transcriptomic and metagenomic insights
Source: Commun Biol. 2025 Jan 14;8:46. doi: 10.1038/s42003-024-07382-0 (PMC11729891; doi:10.1038/s42003-024-07382-0)
Supplement: Supplementary file 3 — Supplementary Data 1 [file 42003_2024_7382_MOESM3_ESM.xlsx]

## Sheet: Supplementary Data 1
Supplementary Data 1 | Positively selected genes information
OGs	lnL0	lnL1	np0	np1	kappa	pvalue	Unigenes id	NR annotation	WGCNA module	log2FoldChange(Deep vs Shallow)*	log2FoldChange(LP vs Con)*
OG0013273	-2214.69	-2210.65	16	17	1.4145	0.00444948	TRINITY_DN8300_c0_g1_i9	VDH97988.1 NADH dehydrogenase [ubiquinone] 1 alpha subcomplex assembly factor 5 [Mytilus galloprovincialis]	blue	0.35673	0.517114
OG0012172	-1464.47	-1462.41	16	17	1.01343	0.0422004	TRINITY_DN8423_c0_g1_i21	CAG2221216.1 ETHE1 [Mytilus edulis]	blue	2.46993	2.13774
OG0013406	-1806.85	-1801.96	16	17	1.9016	0.00176642	TRINITY_DN37312_c0_g1_i1	VDI81627.1 small subunit ribosomal protein S34 [Mytilus galloprovincialis]	blue	0.607927	0.459677
OG0013999	-1058.97	-1078.6	16	17	0.9834	3.69303e-10	TRINITY_DN159228_c0_g2_i1	VDI59001.1 large subunit ribosomal protein L27Ae [Mytilus galloprovincialis]	blue	14.9574	17.5029
* log2FoldChange of PSGs were calculated by all SCOGs expressions through differentially expressed analysis
